# Supplementary material for: A Nearly Neutral Model of Molecular Signatures of Natural Selection after Change in Population Size
Source: Genome Biol Evol. 2022 Apr 27;14(5):evac058. doi: 10.1093/gbe/evac058 (PMC9127441; doi:10.1093/gbe/evac058)
Supplement: evac058_Supplementary_Data [file evac058_supplementary_data.zip]

Archive with 10 entries (10 files):
- elsarticle.cls
- fig1.pdf
- fig2.pdf
- fig3.pdf
- fig4.pdf
- fig5.pdf
- literature.bib
- manuscript.tex
- natbib.bst
- supplement.pdf
