# Supplementary material for: A Nearly Neutral Model of Molecular Signatures of Natural Selection after Change in Population Size
Source: Genome Biol Evol. 2022 Apr 27;14(5):evac058. doi: 10.1093/gbe/evac058 (PMC9127441; doi:10.1093/gbe/evac058)
Supplement: evac058_Supplementary_Data [file evac058_supplementary_data.zip › literature.bib]

% Encoding: UTF-8

@Article{Eyre-Walker2002,
  author    = {Eyre-Walker, Adam},
  journal   = {Genetics},
  title     = {Changing effective population size and the {McDonald}-{Kreitman} test},
  year      = {2002},
  number    = {4},
  pages     = {2017--2024},
  volume    = {162},
  owner     = {rebekka},
  publisher = {Genetics Soc America},
  timestamp = {2019.09.27},
}

@Article{Rousselle2018,
  author    = {Rousselle, Marjolaine and Mollion, Maeva and Nabholz, Benoit and Bataillon, Thomas and Galtier, Nicolas},
  title     = {Overestimation of the adaptive substitution rate in fluctuating populations},
  journal   = {Biol. Lett.},
  year      = {2018},
  volume    = {14},
  number    = {5},
  pages     = {20180055},
  owner     = {rebekka},
  publisher = {The Royal Society},
  timestamp = {2019.09.30},
}

@Article{Kaj2016,
  author    = {Kaj, Ingemar and Mugal, Carina F},
  journal   = {Theor. Popul. Biol.},
  title     = {The non-equilibrium allele frequency spectrum in a {P}oisson random field framework},
  year      = {2016},
  pages     = {51--64},
  volume    = {111},
  owner     = {rebekka},
  publisher = {Elsevier},
  timestamp = {2019.09.30},
}

@Article{Eyre-Walker2009,
  author    = {Eyre-Walker, Adam and Keightley, Peter D},
  journal   = {Mol. Biol. Evol.},
  title     = {Estimating the rate of adaptive molecular evolution in the presence of slightly deleterious mutations and population size change},
  year      = {2009},
  number    = {9},
  pages     = {2097--2108},
  volume    = {26},
  owner     = {rebekka},
  publisher = {Oxford University Press},
  timestamp = {2019.10.01},
}

@Article{Keightley2007,
  author    = {Keightley, Peter D and Eyre-Walker, Adam},
  title     = {Joint inference of the distribution of fitness effects of deleterious mutations and population demography based on nucleotide polymorphism frequencies},
  journal   = {Genetics},
  year      = {2007},
  volume    = {177},
  number    = {4},
  pages     = {2251--2261},
  owner     = {rebekka},
  publisher = {Genetics Soc America},
  timestamp = {2019.10.17},
}

@Article{Schneider2011,
  author    = {Schneider, Adrian and Charlesworth, Brian and Eyre-Walker, Adam and Keightley, Peter D},
  title     = {A method for inferring the rate of occurrence and fitness effects of advantageous mutations},
  journal   = {Genetics},
  year      = {2011},
  volume    = {189},
  number    = {4},
  pages     = {1427--1437},
  owner     = {rebekka},
  publisher = {Genetics Soc America},
  timestamp = {2019.10.17},
}

@Article{Kimura1962,
  author    = {Kimura, Motoo},
  title     = {On the probability of fixation of mutant genes in a population},
  journal   = {Genetics},
  year      = {1962},
  volume    = {47},
  number    = {6},
  pages     = {713--719},
  owner     = {rebekka},
  publisher = {Genetics Society of America},
  timestamp = {2020.01.22},
}

@Article{Mugal2014,
  author    = {Mugal, Carina F and Wolf, Jochen B and Kaj, Ingemar},
  journal   = {Mol. Biol. Evol.},
  title     = {Why {T}ime {M}atters: {C}odon {E}volution and the {T}emporal {D}ynamics of {d$N$/d$S$}},
  year      = {2014},
  number    = {1},
  pages     = {212-31},
  volume    = {31},
  owner     = {rebekka},
  timestamp = {2019.10.02},
}

@Article{Brandvain2016,
  author    = {Brandvain, Yaniv and Wright, Stephen I},
  journal   = {Trends Genet.},
  title     = {The {L}imits of {N}atural {S}election in a {N}onequilibrium {W}orld},
  year      = {2016},
  number    = {4},
  pages     = {201--210},
  volume    = {32},
  owner     = {rebekka},
  publisher = {Elsevier},
  timestamp = {2020.02.19},
}

@Article{Vitti2013,
  author    = {Vitti, Joseph J and Grossman, Sharon R and Sabeti, Pardis C},
  title     = {Detecting natural selection in genomic data},
  journal   = {Annu. Rev. Genet.},
  year      = {2013},
  volume    = {47},
  pages     = {97--120},
  owner     = {rebekka},
  publisher = {Annual Reviews},
  timestamp = {2020.02.22},
}

@Article{Ohta1973,
  author    = {Ohta, Tomoko},
  journal   = {Nature},
  title     = {Slightly deleterious mutant substitutions in evolution},
  year      = {1973},
  number    = {5428},
  pages     = {96--98},
  volume    = {246},
  owner     = {rebekka},
  publisher = {Springer},
  timestamp = {2020.02.22},
}

@Article{Sawyer1992,
  author    = {Sawyer, Stanley A and Hartl, Daniel L},
  journal   = {Genetics},
  title     = {Population {G}enetics of {P}olymorphism and {D}ivergence.},
  year      = {1992},
  number    = {4},
  pages     = {1161--1176},
  volume    = {132},
  owner     = {rebekka},
  publisher = {Genetics Soc America},
  timestamp = {2020.03.05},
}

@Book{Fisher1930,
  title     = {The genetical theory of natural selection},
  publisher = {Clarendon Press},
  year      = {1930},
  author    = {Fisher, Ronald Aylmer},
  owner     = {rebekka},
  timestamp = {2020.03.31},
}

@Article{Wright1931,
  author    = {Wright, Sewall},
  journal   = {Genetics},
  title     = {Evolution in Mendelian populations},
  year      = {1931},
  number    = {2},
  pages     = {97--159},
  volume    = {16},
  owner     = {rebekka},
  publisher = {Genetics Society of America},
  timestamp = {2020.03.31},
}

@Article{Evans2007,
  author    = {Evans, Steven N and Shvets, Yelena and Slatkin, Montgomery},
  journal   = {Theor. Popul. Biol.},
  title     = {Non-equilibrium theory of the allele frequency spectrum},
  year      = {2007},
  number    = {1},
  pages     = {109--119},
  volume    = {71},
  owner     = {rebekka},
  publisher = {Elsevier},
  timestamp = {2020.03.31},
}

@Article{Zivkovic2015,
  author    = {Daniel Živković and Matthias Steinrücken and Yun S. Song and Wolfgang Stephan},
  journal   = {Genetics},
  title     = {Transition {D}ensities and {S}ample {F}requency {S}pectra of {D}iffusion {P}rocesses with {S}election and {V}ariable {P}opulation {S}ize},
  year      = {2015},
  month     = {06},
  number    = {2},
  pages     = {601-617},
  volume    = {200},
  owner     = {rebekka},
  timestamp = {2020.03.31},
  url       = {https://doi.org/10.1534/genetics.115.175265},
}

@Article{Zivkovic2011,
  author    = {Daniel Živković and Wolfgang Stephan},
  journal   = {Theor. Popul. Biol.},
  title     = {Analytical results on the neutral non-equilibrium allele frequency spectrum based on diffusion theory},
  year      = {2011},
  month     = {06},
  number    = {4},
  pages     = {184-191},
  volume    = {79},
  doi       = {10.1016/j.tpb.2011.03.003},
  owner     = {rebekka},
  timestamp = {2020.03.31},
}

@Article{Kimura1964,
  author    = {Kimura, Motoo},
  title     = {Diffusion models in population genetics},
  journal   = {J. Appl. Probab.},
  year      = {1964},
  volume    = {1},
  number    = {2},
  pages     = {177--232},
  owner     = {rebekka},
  publisher = {Cambridge University Press},
  timestamp = {2020.04.03},
}

@Article{Eyre-Walker2006,
  author    = {Eyre-Walker, Adam and Woolfit, Megan and Phelps, Ted},
  journal   = {Genetics},
  title     = {The distribution of fitness effects of new deleterious amino acid mutations in humans},
  year      = {2006},
  number    = {2},
  pages     = {891--900},
  volume    = {173},
  owner     = {rebekka},
  publisher = {Genetics Soc America},
  timestamp = {2020.04.03},
}

@Article{Loewe2006,
  author    = {Loewe, Laurence and Charlesworth, Brian},
  journal   = {Biol. Lett.},
  title     = {Inferring the distribution of mutational effects on fitness in \emph{Drosophila}},
  year      = {2006},
  number    = {3},
  pages     = {426--430},
  volume    = {2},
  owner     = {rebekka},
  publisher = {The Royal Society London},
  timestamp = {2020.04.03},
}

@Article{Welch2008,
  author    = {John J. Welch and Adam Eyre-Walker and David Waxman},
  title     = {Divergence and Polymorphism Under the Nearly Neutral Theory of Molecular Evolution},
  journal   = {J. Mol. Evol.},
  year      = {2008},
  volume    = {67},
  number    = {4},
  pages     = {418–426},
  owner     = {rebekka},
  timestamp = {2020.04.03},
  url       = {https://doi-org.ezproxy.its.uu.se/10.1007/s00239-008-9146-9},
}

@Article{Bolivar2019,
  author    = {Bol{\'\i}var, Paulina and Gu{\'e}guen, Laurent and Duret, Laurent and Ellegren, Hans and Mugal, Carina F},
  journal   = {Genome Biol.},
  title     = {{GC}-biased gene conversion conceals the prediction of the nearly neutral theory in avian genomes},
  year      = {2019},
  number    = {1},
  pages     = {1--13},
  volume    = {20},
  owner     = {rebekka},
  publisher = {BioMed Central},
  timestamp = {2020.04.07},
}

@Article{Kutschera2020,
  author    = {Kutschera, Verena E and Poelstra, Jelmer W and Botero-Castro, Fidel and Dussex, Nicolas and Gemmell, Neil J and Hunt, Gavin R and Ritchie, Michael G and Rutz, Christian and Wiberg, R Axel W and Wolf, Jochen BW},
  title     = {Purifying {S}election in {C}orvids {I}s {L}ess {E}fficient on {I}slands},
  journal   = {Mol. Biol. Evol.},
  year      = {2020},
  volume    = {37},
  number    = {2},
  pages     = {469--474},
  owner     = {rebekka},
  publisher = {Oxford University Press},
  timestamp = {2020.04.07},
}

@Article{Figuet2016,
  author    = {Figuet, Emeric and Nabholz, Benoit and Bonneau, Manon and Mas Carrio, Eduard and Nadachowska-Brzyska, Krystyna and Ellegren, Hans and Galtier, Nicolas},
  journal   = {Mol. Biol. Evol.},
  title     = {Life {H}istory {T}raits, {P}rotein {E}volution, and the {N}early {N}eutral {T}heory in {A}mniotes},
  year      = {2016},
  number    = {6},
  pages     = {1517--1527},
  volume    = {33},
  owner     = {rebekka},
  publisher = {Oxford University Press},
  timestamp = {2020.04.07},
}

@Article{Ohta1976,
  author    = {Ohta, Tomoko},
  journal   = {Theor. Popul. Biol.},
  title     = {Role of very slightly deleterious mutations in molecular evolution and polymorphism},
  year      = {1976},
  number    = {3},
  pages     = {254--275},
  volume    = {10},
  owner     = {rebekka},
  publisher = {Elsevier},
  timestamp = {2020.04.14},
}

@Article{Ohta1992,
  author    = {Ohta, Tomoko},
  title     = {The {N}early {N}eutral {T}heory of {M}olecular {E}volution},
  journal   = {Annu. Rev. Ecol. Syst.},
  year      = {1992},
  volume    = {23},
  number    = {1},
  pages     = {263--286},
  owner     = {rebekka},
  publisher = {Annual Reviews 4139 El Camino Way, PO Box 10139, Palo Alto, CA 94303-0139, USA},
  timestamp = {2020.04.14},
}

@Article{Goldman1994,
  author    = {Goldman, Nick and Yang, Ziheng},
  journal   = {Mol. Biol. Evol.},
  title     = {A codon-based model of nucleotide substitution for protein-coding {DNA} sequences},
  year      = {1994},
  number    = {5},
  pages     = {725--736},
  volume    = {11},
  owner     = {rebekka},
  timestamp = {2020.04.14},
}

@Article{Muse1994,
  author    = {Muse, Spencer V and Gaut, Brandon S},
  journal   = {Mol. Biol. Evol.},
  title     = {A likelihood approach for comparing synonymous and nonsynonymous nucleotide substitution rates, with application to the chloroplast genome},
  year      = {1994},
  number    = {5},
  pages     = {715--724},
  volume    = {11},
  owner     = {rebekka},
  timestamp = {2020.04.14},
}

@Article{Mugal2020,
  author    = {Mugal, Carina F and Kutschera, Verena E and Botero-Castro, Fidel and Wolf, Jochen BW and Kaj, Ingemar},
  journal   = {Mol. Biol. Evol.},
  title     = {Polymorphism {D}ata {A}ssist {E}stimation of the {N}onsynonymous over {S}ynonymous {F}ixation {R}ate {R}atio $\omega$ for {C}losely {R}elated {S}pecies},
  year      = {2020},
  number    = {1},
  pages     = {260--279},
  volume    = {37},
  owner     = {rebekka},
  publisher = {Oxford University Press},
  timestamp = {2020.04.15},
}

@Article{Wright1940,
  author    = {Wright, Sewall},
  title     = {Breeding {S}tructure of {P}opulations in {R}elation to {S}peciation},
  journal   = {Am. Nat.},
  year      = {1940},
  volume    = {74},
  number    = {752},
  pages     = {232--248},
  owner     = {rebekka},
  publisher = {The University of Chicago Press for The American Society of Naturalists},
}

@Book{Ewens1979,
  author    = {Warren J. Ewens},
  publisher = {Springer, Berlin},
  title     = {Mathematical Population Genetics},
  year      = {1979},
  doi       = {https://doi.org/10.1007/978-0-387-21822-9},
  owner     = {rebekka},
  timestamp = {2020.04.23},
}

@Article{Wang2016,
  author    = {J. Wang and E. Santiago and A. Caballero},
  title     = {Prediction and estimation of effective population size},
  journal   = {Heredity},
  year      = {2016},
  volume    = {117},
  pages     = {193-206},
  doi       = {https://doi.org/10.1038/hdy.2016.43},
  owner     = {rebekka},
  timestamp = {2020.04.23},
}

@Article{Campos2014,
  author    = {Campos, Jos{\'e} L and Halligan, Daniel L and Haddrill, Penelope R and Charlesworth, Brian},
  journal   = {Mol. Biol. Evol.},
  title     = {The relation between recombination rate and patterns of molecular evolution and variation in \emph{Drosophila melanogaster}},
  year      = {2014},
  number    = {4},
  pages     = {1010--1028},
  volume    = {31},
  owner     = {rebekka},
  publisher = {Oxford University Press},
  timestamp = {2020.04.27},
}

@Article{Hollister2014,
  author    = {Hollister, Jesse D and Greiner, Stephan and Wang, Wei and Wang, Jun and Zhang, Yong and Wong, Gane Ka-Shu and Wright, Stephen I and Johnson, Marc TJ},
  journal   = {Mol. Biol. Evol.},
  title     = {Recurrent {L}oss of {S}ex {I}s {A}ssociated with {A}ccumulation of {D}eleterious {M}utations in \emph{Oenothera}},
  year      = {2014},
  number    = {4},
  pages     = {896--905},
  volume    = {32},
  owner     = {rebekka},
  publisher = {Oxford University Press},
  timestamp = {2020.04.27},
}

@Article{Leroy2021,
  author    = {Thibault Leroy and Marjolaine Rousselle and Marie-Ka Tilak and Aude E. Caizergues and C{\'{e}}line Scornavacca and Mar{\'{\i}}a Recuerda and J{\'{e}}r{\^{o}}me Fuchs and Juan Carlos Illera and Dawie H. De Swardt and Guillermo Blanco and Christophe Th{\'{e}}baud and Borja Mil{\'{a}} and Benoit Nabholz},
  title     = {Island songbirds as windows into evolution in small populations},
  doi       = {10.1016/j.cub.2020.12.040},
  number    = {6},
  pages     = {1303--1310.e4},
  volume    = {31},
  journal   = {Curr. Biol.},
  month     = {mar},
  owner     = {rebekka},
  publisher = {Elsevier {BV}},
  timestamp = {2021.09.07},
  year      = {2021},
}

@Article{Karlin1968,
  author    = {Karlin, Samuel},
  title     = {Rates of approach to homozygosity for finite stochastic models with variable population size},
  journal   = {Am. Nat.},
  year      = {1968},
  volume    = {102},
  number    = {927},
  pages     = {443--455},
  owner     = {rebekka},
  publisher = {University of Chicago Press},
  timestamp = {2020.05.04},
}

@Article{Nei1979,
  author    = {Nei, Masatoshi and Li, Wen-Hsiung},
  title     = {Mathematical model for studying genetic variation in terms of restriction endonucleases},
  journal   = {Proc. Natl. Acad. Sci. USA },
  year      = {1979},
  volume    = {76},
  number    = {10},
  pages     = {5269--5273},
  owner     = {rebekka},
  publisher = {National Acad Sciences},
  timestamp = {2020.05.26},
}

@Article{McDonald1991,
  author    = {McDonald, John H and Kreitman, Martin},
  title     = {Adaptive protein evolution at the \emph{Adh} locus in \emph{Drosophila}},
  journal   = {Nature},
  year      = {1991},
  volume    = {351},
  number    = {6328},
  pages     = {652--654},
  owner     = {rebekka},
  publisher = {Nature Publishing Group},
  timestamp = {2020.05.26},
}

@Article{Romiguier2014,
  author    = {J. Romiguier and P. Gayral and M. Ballenghien and A. Bernard and V. Cahais and A. Chenuil and Y. Chiari and R. Dernat and L. Duret and N. Faivre and E. Loire and J. M. Lourenco and B. Nabholz and C. Roux and G. Tsagkogeorga and A. A.-T. Weber and L. A. Weinert and K. Belkhir and N. Bierne and S. Gl{\'{e}}min and N. Galtier},
  journal   = {Nature},
  title     = {Comparative population genomics in animals uncovers the determinants of genetic diversity},
  year      = {2014},
  month     = {aug},
  number    = {7526},
  pages     = {261--263},
  volume    = {515},
  doi       = {10.1038/nature13685},
  owner     = {rebekka},
  publisher = {Springer Science and Business Media {LLC}},
  timestamp = {2020.09.25},
}

@Article{Chen2017,
  author    = {Jun Chen and Sylvain Gl{\'{e}}min and Martin Lascoux},
  journal   = {Mol. Biol. Evol.},
  title     = {Genetic {D}iversity and the {E}fficacy of {P}urifying {S}election across {P}lant and {A}nimal {S}pecies},
  year      = {2017},
  month     = {feb},
  number    = {6},
  pages     = {1417--1428},
  volume    = {34},
  doi       = {10.1093/molbev/msx088},
  owner     = {rebekka},
  publisher = {Oxford University Press ({OUP})},
  timestamp = {2020.09.25},
}

@Article{Ellegren2016,
  author    = {Hans Ellegren and Nicolas Galtier},
  journal   = {Nat. Rev. Genet.},
  title     = {Determinants of genetic diversity},
  year      = {2016},
  month     = {jun},
  number    = {7},
  pages     = {422--433},
  volume    = {17},
  doi       = {10.1038/nrg.2016.58},
  owner     = {rebekka},
  publisher = {Springer Science and Business Media {LLC}},
  timestamp = {2020.09.26},
}

@Book{Ewens1969,
  author    = {Ewens, W. J.},
  publisher = {Methuen},
  title     = {Population {G}enetics},
  year      = {1969},
  address   = {London},
  isbn      = {0416031609},
  owner     = {rebekka},
  timestamp = {2020.09.27},
}

@Article{Sjoedin2004,
  author    = {P. Sjödin and I. Kaj and S. Krone and M. Lascoux and M. Nordborg},
  journal   = {Genetics},
  title     = {On the meaning and existence of an effective population size},
  year      = {2004},
  month     = {oct},
  number    = {2},
  pages     = {1061--1070},
  volume    = {169},
  doi       = {10.1534/genetics.104.026799},
  owner     = {rebekka},
  publisher = {Genetics Society of America},
  timestamp = {2020.09.27},
}

@Article{Williamson2005,
  author    = {S. H. Williamson and R. Hernandez and A. Fledel-Alon and L. Zhu and R. Nielsen and C. D. Bustamante},
  journal   = {Proc. Natl. Acad. Sci. USA },
  title     = {Simultaneous inference of selection and population growth from patterns of variation in the human genome},
  year      = {2005},
  month     = {may},
  number    = {22},
  pages     = {7882--7887},
  volume    = {102},
  doi       = {10.1073/pnas.0502300102},
  owner     = {rebekka},
  publisher = {Proceedings of the National Academy of Sciences},
  timestamp = {2020.09.27},
}

@Article{Crow1954,
  author    = {Crow, J. F.},
  journal   = {Statistics and {M}athematics in {B}iology, Iowa State College Press, Ames, Iowa},
  title     = {Breeding structure of populations. {II.} {E}ffective population number},
  year      = {1954},
  pages     = {543--556},
  owner     = {rebekka},
  timestamp = {2020.10.05},
}

@Article{Lynch2003,
  author    = {Michael Lynch and John S. Conery},
  journal   = {Science},
  title     = {The origins of genome complexity},
  year      = {2003},
  month     = {nov},
  number    = {5649},
  pages     = {1401--1404},
  volume    = {302},
  doi       = {10.1126/science.1089370},
  owner     = {rebekka},
  publisher = {American Association for the Advancement of Science ({AAAS})},
  timestamp = {2020.10.05},
}

@Article{Ewens1982,
  author    = {W.J. Ewens},
  journal   = {Theor. Popul. Biol.},
  title     = {On the concept of the effective population size},
  year      = {1982},
  month     = {jun},
  number    = {3},
  pages     = {373--378},
  volume    = {21},
  doi       = {10.1016/0040-5809(82)90024-7},
  owner     = {rebekka},
  publisher = {Elsevier {BV}},
  timestamp = {2020.10.05},
}

@Article{Wakeley2008,
  author    = {John Wakeley and Ori Sargsyan},
  journal   = {Genetics},
  title     = {Extensions of the coalescent effective population size},
  year      = {2008},
  month     = {nov},
  number    = {1},
  pages     = {341--345},
  volume    = {181},
  doi       = {10.1534/genetics.108.092460},
  owner     = {rebekka},
  publisher = {Genetics Society of America},
  timestamp = {2020.10.05},
}

@Article{Muyle2020,
  author    = {Aline Muyle and H{\'{e}}l{\`{e}}ne Martin and Niklaus Zemp and Ma{\'{e}}va Mollion and Sophie Gallina and Raquel Tavares and Alexandre Silva and Thomas Bataillon and Alex Widmer and Sylvain Gl{\'{e}}min and Pascal Touzet and Gabriel A B Marais},
  title     = {Dioecy {I}s {A}ssociated with {H}igh {G}enetic {D}iversity and {A}daptation {R}ates in the {P}lant {G}enus \emph{Silene}},
  doi       = {10.1093/molbev/msaa229},
  editor    = {Wright Stephen},
  number    = {3},
  pages     = {805--818},
  volume    = {38},
  journal   = {Mol. Biol. Evol.},
  month     = {sep},
  owner     = {rebekka},
  publisher = {Oxford University Press ({OUP})},
  timestamp = {2021.11.19},
  year      = {2020},
}

@Article{Austin2004,
  author    = {James D. Austin and Stephen C. Lougheed and Peter T. Boag},
  journal   = {Genetics},
  title     = {Controlling for the {E}ffects of {H}istory and {N}onequilibrium {C}onditions in {G}ene {F}low {E}stimates in {N}orthern {B}ullfrog (\emph{Rana catesbeiana}) {P}opulations},
  year      = {2004},
  month     = {nov},
  number    = {3},
  pages     = {1491--1506},
  volume    = {168},
  doi       = {10.1534/genetics.104.027987},
  owner     = {rebekka},
  publisher = {Genetics Society of America},
  timestamp = {2020.11.10},
}

@Article{Pinho2008,
  author    = {Catarina Pinho and D James Harris and Nuno Ferrand},
  journal   = {BMC Evol. Biol.},
  title     = {Non-equilibrium estimates of gene flow inferred from nuclear genealogies suggest that {I}berian and {N}orth {A}frican wall lizards (\emph{Podarcis} spp.) are an assemblage of incipient species},
  year      = {2008},
  number    = {63},
  volume    = {8},
  doi       = {10.1186/1471-2148-8-63},
  owner     = {rebekka},
  publisher = {Springer Science and Business Media {LLC}},
  timestamp = {2020.11.10},
}

@Article{Burgarella2015,
  author    = {Concetta Burgarella and Philippe Gayral and Marion Ballenghien and Aur{\'{e}}lien Bernard and Patrice David and Philippe Jarne and Ana Correa and Sylvie Hurtrez-Bouss{\`{e}}s and Juan Escobar and Nicolas Galtier and Sylvain Gl{\'{e}}min},
  journal   = {Mol. Biol. Evol.},
  title     = {Molecular {E}volution of {F}reshwater {S}nails with {C}ontrasting {M}ating {S}ystems},
  year      = {2015},
  month     = {may},
  number    = {9},
  pages     = {2403--2416},
  volume    = {32},
  doi       = {10.1093/molbev/msv121},
  owner     = {rebekka},
  publisher = {Oxford University Press ({OUP})},
  timestamp = {2020.11.10},
}

@Article{Hill1966,
  author    = {W. G. Hill and Alan Robertson},
  journal   = {Genet. Res.},
  title     = {The effect of linkage on limits to artificial selection},
  year      = {1966},
  month     = {dec},
  number    = {3},
  pages     = {269--294},
  volume    = {8},
  doi       = {10.1017/s0016672300010156},
  owner     = {rebekka},
  publisher = {Cambridge University Press ({CUP})},
  timestamp = {2020.12.07},
}

@Article{Kern2018,
  author    = {Andrew D Kern and Matthew W Hahn},
  journal   = {Mol. Biol. Evol.},
  title     = {The {N}eutral {T}heory in {L}ight of {N}atural {S}election},
  year      = {2018},
  month     = {may},
  number    = {6},
  pages     = {1366--1371},
  volume    = {35},
  doi       = {10.1093/molbev/msy092},
  editor    = {Sudhir Kumar},
  owner     = {rebekka},
  publisher = {Oxford University Press ({OUP})},
  timestamp = {2020.12.07},
}

@Article{Jensen2018,
  author    = {Jeffrey D. Jensen and Bret A. Payseur and Wolfgang Stephan and Charles F. Aquadro and Michael Lynch and Deborah Charlesworth and Brian Charlesworth},
  journal   = {Evolution},
  title     = {The importance of the {N}eutral {T}heory in 1968 and 50 years on: {A} response to {K}ern and {H}ahn 2018},
  year      = {2018},
  month     = {nov},
  number    = {1},
  pages     = {111--114},
  volume    = {73},
  doi       = {10.1111/evo.13650},
  owner     = {rebekka},
  publisher = {Wiley},
  timestamp = {2020.12.07},
}

@Article{Woolfit2005,
  author    = {Megan Woolfit and Lindell Bromham},
  journal   = {Proc. Biol. Sci.},
  title     = {Population size and molecular evolution on islands},
  year      = {2005},
  month     = {sep},
  number    = {1578},
  pages     = {2277--2282},
  volume    = {272},
  doi       = {10.1098/rspb.2005.3217},
  owner     = {rebekka},
  publisher = {The Royal Society},
  timestamp = {2020.12.11},
}

@Article{Wang2014,
  author    = {Supen Wang and Wei Zhu and Xu Gao and Xianping Li and Shaofei Yan and Xuan Liu and Ji Yang and Zengxiang Gao and Yiming Li},
  journal   = {Mol. Ecol.},
  title     = {Population size and time since island isolation determine genetic diversity loss in insular frog populations},
  year      = {2014},
  month     = {jan},
  number    = {3},
  pages     = {637--648},
  volume    = {23},
  doi       = {10.1111/mec.12634},
  owner     = {rebekka},
  publisher = {Wiley},
  timestamp = {2020.12.11},
}

@Book{Crow1970,
  author    = {Crow, James F. and Kimura, Motoo},
  publisher = {Harper and Row, New York},
  title     = {An Introduction to Population Genetics Theory},
  year      = {1970},
  owner     = {rebekka},
  timestamp = {2020.12.14},
}

@Article{Galtier2020,
  author    = {Nicolas Galtier and Marjolaine Rousselle},
  journal   = {Genetics},
  title     = {How {M}uch {D}oes {$N_e$} {V}ary {A}mong {S}pecies?},
  year      = {2020},
  month     = {aug},
  number    = {2},
  pages     = {559--572},
  volume    = {216},
  doi       = {10.1534/genetics.120.303622},
  publisher = {Genetics Society of America},
}

@Article{Chen2020,
  doi 	    = {10.1534/genetics.119.302869},
  url 	    = {https://doi.org/10.1534/genetics.119.302869},
  year      = {2020},
  month     = {apr},
  publisher = {Oxford University Press ({OUP})},
  volume    = {214},
  number    = {4},
  pages     = {1005--1018},
  author    = {Jun Chen and Sylvain Gl{\'{e}}min and Martin Lascoux},
  title     = {{F}rom {D}rift to {D}raft: {H}ow {M}uch {D}o {B}eneficial {M}utations {A}ctually {C}ontribute to {P}redictions of {O}hta's {S}lightly {D}eleterious {M}odel of {M}olecular {E}volution?},
  journal   = {Genetics}
}

@Article{James2016,
  doi 		= {10.1093/gbe/evw120},
  url 		= {https://doi.org/10.1093/gbe/evw120},
  year 	    = {2016},
  month 	= {jun},
  publisher 	= {Oxford University Press ({OUP})},
  volume 	= {8},
  number 	= {6},
  pages 	= {1876--1888},
  author 	= {Jennifer E. James and Robert Lanfear and Adam Eyre-Walker},
  title 	= {Molecular {E}volutionary {C}onsequences of {I}sland {C}olonization},
  journal 	= {Genome Biol. Evol.}
}

@Article{Nikolaev2007,
  doi 		= {10.1073/pnas.0705658104},
  url 		= {https://doi.org/10.1073/pnas.0705658104},
  year 	= {2007},
  month 	= {dec},
  publisher 	= {Proc. Natl. Acad. Sci. USA },
  volume 	= {104},
  number 	= {51},
  pages 	= {20443--20448},
  author 	= {Sergey I. Nikolaev and Juan I. Montoya-Burgos and Konstantin Popadin and Leila Parand and Elliott H. Margulies and {National Institutes of Health Intramural Sequencing Center Comparative Sequencing Program} and Stylianos E. Antonarakis},
  title 	= {Life-history traits drive the evolutionary rates of mammalian coding and noncoding genomic elements},
  journal 	= {Proc. Natl. Acad. Sci. USA }
}

@Article{Kousathanas2013,
  author    = {Athanasios Kousathanas and Peter D Keightley},
  title     = {A Comparison of Models to Infer the Distribution of Fitness Effects of New Mutations},
  doi       = {10.1534/genetics.112.148023},
  number    = {4},
  pages     = {1197--1208},
  volume    = {193},
  journal   = {Genetics},
  month     = {apr},
  owner     = {rebekka},
  publisher = {Oxford University Press ({OUP})},
  timestamp = {2021.09.07},
  year      = {2013},
}

@Article{Torres2020,
  author    = {Raul Torres and Markus G Stetter and Ryan D Hernandez and Jeffrey Ross-Ibarra},
  title     = {The {T}emporal {D}ynamics of {B}ackground {S}election in {N}onequilibrium {P}opulations},
  doi       = {10.1534/genetics.119.302892},
  number    = {4},
  pages     = {1019--1030},
  volume    = {214},
  journal   = {Genetics},
  month     = {apr},
  owner     = {rebekka},
  publisher = {Oxford University Press ({OUP})},
  timestamp = {2021.09.07},
  year      = {2020},
}

@Article{Johri2020,
  author    = {Parul Johri and Brian Charlesworth and Jeffrey D Jensen},
  title     = {Toward an {E}volutionarily {A}ppropriate {N}ull {M}odel: {J}ointly {I}nferring {D}emography and {P}urifying {S}election},
  doi       = {10.1534/genetics.119.303002},
  number    = {1},
  pages     = {173--192},
  volume    = {215},
  journal   = {Genetics},
  month     = {may},
  owner     = {rebekka},
  publisher = {Oxford University Press ({OUP})},
  timestamp = {2021.09.07},
  year      = {2020},
}

@Article{Nielsen2005,
  author    = {Rasmus Nielsen},
  title     = {Molecular Signatures of Natural Selection},
  doi       = {10.1146/annurev.genet.39.073003.112420},
  number    = {1},
  pages     = {197--218},
  volume    = {39},
  journal   = {Annu. Rev. Genet.},
  month     = {dec},
  owner     = {rebekka},
  publisher = {Annual Reviews},
  timestamp = {2021.09.08},
  year      = {2005},
}

@Article{Booker2017,
  author    = {Tom R. Booker and Benjamin C. Jackson and Peter D. Keightley},
  title     = {Detecting positive selection in the genome},
  doi       = {10.1186/s12915-017-0434-y},
  number    = {1},
  volume    = {15},
  journal   = {{BMC} Biol},
  month     = {oct},
  owner     = {rebekka},
  publisher = {Springer Science and Business Media {LLC}},
  timestamp = {2021.09.08},
  year      = {2017},
}

@Article{Waples2013,
  author    = {Robin S. Waples and Gordon Luikart and James R. Faulkner and David A. Tallmon},
  title     = {Simple life-history traits explain key effective population size ratios across diverse taxa},
  doi       = {10.1098/rspb.2013.1339},
  number    = {1768},
  pages     = {20131339},
  volume    = {280},
  journal   = {Proc. Biol. Sci.},
  month     = {oct},
  owner     = {rebekka},
  publisher = {The Royal Society},
  timestamp = {2021.09.16},
  year      = {2013},
}

@Article{Lee2011,
  author    = {Aline Magdalena Lee and Steinar Engen and Bernt-Erik S{\ae}ther},
  title     = {The influence of persistent individual differences and age at maturity on effective population size},
  doi       = {10.1098/rspb.2011.0283},
  number    = {1722},
  pages     = {3303--3312},
  volume    = {278},
  journal   = {Proc. Biol. Sci.},
  month     = {mar},
  owner     = {rebekka},
  publisher = {The Royal Society},
  timestamp = {2021.09.16},
  year      = {2011},
}

@Article{Boyko2008,
  author    = {Adam R. Boyko and Scott H. Williamson and Amit R. Indap and Jeremiah D. Degenhardt and Ryan D. Hernandez and Kirk E. Lohmueller and Mark D. Adams and Steffen Schmidt and John J. Sninsky and Shamil R. Sunyaev and Thomas J. White and Rasmus Nielsen and Andrew G. Clark and Carlos D. Bustamante},
  title     = {Assessing the Evolutionary Impact of Amino Acid Mutations in the Human Genome},
  doi       = {10.1371/journal.pgen.1000083},
  editor    = {Mikkel H. Schierup},
  number    = {5},
  pages     = {e1000083},
  volume    = {4},
  journal   = {{PLoS} Genet.},
  month     = {may},
  owner     = {rebekka},
  publisher = {Public Library of Science ({PLoS})},
  timestamp = {2021.09.16},
  year      = {2008},
}

@Article{Charlesworth2008,
  author    = {J. Charlesworth and A. Eyre-Walker},
  title     = {The {McDonald-Kreitman} Test and Slightly Deleterious Mutations},
  doi       = {10.1093/molbev/msn005},
  number    = {6},
  pages     = {1007--1015},
  volume    = {25},
  journal   = {Mol. Biol. Evol.},
  month     = {jan},
  owner     = {rebekka},
  publisher = {Oxford University Press ({OUP})},
  timestamp = {2021.09.16},
  year      = {2008},
}

@Article{Robertson1961,
  author    = {Alan Robertson},
  title     = {Inbreeding in artificial selection programmes},
  doi       = {10.1017/s0016672300000690},
  number    = {2},
  pages     = {189--194},
  volume    = {2},
  journal   = {Genet. Res.},
  month     = {jul},
  owner     = {rebekka},
  publisher = {Hindawi Limited},
  timestamp = {2021.09.23},
  year      = {1961},
}

@Article{Charlesworth2009,
  author    = {B. Charlesworth and A. J. Betancourt and V. B. Kaiser and I. Gordo},
  title     = {Genetic Recombination and Molecular Evolution},
  doi       = {10.1101/sqb.2009.74.015},
  number    = {0},
  pages     = {177--186},
  volume    = {74},
  journal   = {Cold Spring Harb. Symp. Quant. Biol.},
  month     = {jan},
  owner     = {rebekka},
  publisher = {Cold Spring Harbor Laboratory},
  timestamp = {2021.09.23},
  year      = {2009},
}

@Article{Torres2018,
  author    = {Raul Torres and Zachary A. Szpiech and Ryan D. Hernandez},
  title     = {Human demographic history has amplified the effects of background selection across the genome},
  doi       = {10.1371/journal.pgen.1007387},
  editor    = {Graham Coop},
  number    = {6},
  pages     = {e1007387},
  volume    = {14},
  journal   = {{PLoS} Genet.},
  month     = {jun},
  owner     = {rebekka},
  publisher = {Public Library of Science ({PLoS})},
  timestamp = {2021.09.23},
  year      = {2018},
}

@Article{Maynard1974,
  author    = {John {Maynard Smith} and John Haigh},
  title     = {The hitch-hiking effect of a favourable gene},
  doi       = {10.1017/s0016672308009579},
  pages     = {23--35},
  volume    = {23},
  number    = {5-6},
  journal   = {Genet. Res.},
  owner     = {rebekka},
  timestamp = {2021.09.29},
  year      = {1974},
}

@Article{Charlesworth1993,
  author    = {B Charlesworth and M T Morgan and D Charlesworth},
  title     = {The effect of deleterious mutations on neutral molecular variation.},
  doi       = {10.1093/genetics/134.4.1289},
  number    = {4},
  pages     = {1289--1303},
  volume    = {134},
  journal   = {Genetics},
  month     = {aug},
  owner     = {rebekka},
  publisher = {Oxford University Press ({OUP})},
  timestamp = {2021.09.29},
  year      = {1993},
}

@Article{Wright2009,
  author    = {Shane D. Wright and Len N. Gillman and Howard A. Ross and D. Jeanette Keeling},
  title     = {Slower tempo of microevolution in island birds: implications for conservation biology},
  doi       = {10.1111/j.1558-5646.2009.00717.x},
  number    = {9},
  pages     = {2275--2287},
  volume    = {63},
  journal   = {Evolution},
  month     = {sep},
  owner     = {rebekka},
  publisher = {Wiley},
  timestamp = {2021.10.06},
  year      = {2009},
}

@Article{Arunkumar2014,
  author    = {Ramesh Arunkumar and Rob W Ness and Stephen I Wright and Spencer C H Barrett},
  title     = {The Evolution of Selfing Is Accompanied by Reduced Efficacy of Selection and Purging of Deleterious Mutations},
  doi       = {10.1534/genetics.114.172809},
  number    = {3},
  pages     = {817--829},
  volume    = {199},
  journal   = {Genetics},
  month     = {dec},
  owner     = {rebekka},
  publisher = {Oxford University Press ({OUP})},
  timestamp = {2021.10.06},
  year      = {2014},
}

@Article{Popadin2007,
  author    = {K. Popadin and L. V. Polishchuk and L. Mamirova and D. Knorre and K. Gunbin},
  title     = {Accumulation of slightly deleterious mutations in mitochondrial protein-coding genes of large versus small mammals},
  doi       = {10.1073/pnas.0701256104},
  number    = {33},
  pages     = {13390--13395},
  volume    = {104},
  journal   = {Proc. Natl. Acad. Sci. USA },
  month     = {aug},
  owner     = {rebekka},
  publisher = {Proceedings of the National Academy of Sciences},
  timestamp = {2021.10.06},
  year      = {2007},
}

@Article{Lartillot2010,
  author    = {N. Lartillot and R. Poujol},
  title     = {A Phylogenetic Model for Investigating Correlated Evolution of Substitution Rates and Continuous Phenotypic Characters},
  doi       = {10.1093/molbev/msq244},
  number    = {1},
  pages     = {729--744},
  volume    = {28},
  journal   = {Mol. Biol. Evol.},
  month     = {oct},
  owner     = {rebekka},
  publisher = {Oxford University Press ({OUP})},
  timestamp = {2021.10.06},
  year      = {2010},
}

@Article{Nabholz2013,
  author    = {Benoit Nabholz and Nicole Uwimana and Nicolas Lartillot},
  title     = {Reconstructing the Phylogenetic History of Long-Term Effective Population Size and Life-History Traits Using Patterns of Amino Acid Replacement in Mitochondrial Genomes of Mammals and Birds},
  doi       = {10.1093/gbe/evt083},
  number    = {7},
  pages     = {1273--1290},
  volume    = {5},
  journal   = {Genome Biol. Evol.},
  month     = {may},
  owner     = {rebekka},
  publisher = {Oxford University Press ({OUP})},
  timestamp = {2021.10.06},
  year      = {2013},
}

@Article{Deinum2015,
  author    = {Eva E. Deinum and Daniel L. Halligan and Rob W. Ness and Yao-Hua Zhang and Lin Cong and Jian-Xu Zhang and Peter D. Keightley},
  title     = {Recent {E}volution in \emph{Rattus norvegicus} {I}s {S}haped by {D}eclining {E}ffective {P}opulation {S}ize},
  doi       = {10.1093/molbev/msv126},
  number    = {10},
  pages     = {2547--2558},
  volume    = {32},
  journal   = {Mol. Biol. Evol.},
  month     = {jun},
  owner     = {rebekka},
  publisher = {Oxford University Press ({OUP})},
  timestamp = {2021.10.10},
  year      = {2015},
}

@Article{Gossmann2010,
  author    = {T. I. Gossmann and B.-H. Song and A. J. Windsor and T. Mitchell-Olds and C. J. Dixon and M. V. Kapralov and D. A. Filatov and A. Eyre-Walker},
  title     = {Genome Wide Analyses Reveal Little Evidence for Adaptive Evolution in Many Plant Species},
  journal   = {Mol. Biol. Evol.},
  doi       = {10.1093/molbev/msq079},
  number    = {8},
  pages     = {1822--1832},
  volume    = {27},
  month     = {mar},
  owner     = {rebekka},
  publisher = {Oxford University Press ({OUP})},
  timestamp = {2021.10.14},
  year      = {2010},
}

@Article{Good2013,
  author    = {Jeffrey M. Good and Victor Wiebe and Frank W. Albert and Hern{\'{a}}n A. Burbano and Martin Kircher and Richard E. Green and Michel Halbwax and Claudine Andr{\'{e}} and Rebeca Atencia and Anne Fischer and Svante Pääbo},
  title     = {Comparative Population Genomics of the Ejaculate in Humans and the Great Apes},
  journal   = {Mol. Biol. Evol.},
  doi       = {10.1093/molbev/mst005},
  number    = {4},
  pages     = {964--976},
  volume    = {30},
  month     = {jan},
  owner     = {rebekka},
  publisher = {Oxford University Press ({OUP})},
  timestamp = {2021.10.14},
  year      = {2013},
}

@Article{Li2011,
  author    = {Heng Li and Richard Durbin},
  title     = {Inference of human population history from individual whole-genome sequences},
  journal   = {Nature},
  doi       = {10.1038/nature10231},
  number    = {7357},
  pages     = {493--496},
  volume    = {475},
  month     = {jul},
  owner     = {rebekka},
  publisher = {Springer Science and Business Media {LLC}},
  timestamp = {2021.10.15},
  year      = {2011},
}

@Article{McKenna2010,
  author    = {A. McKenna and M. Hanna and E. Banks and A. Sivachenko and K. Cibulskis and A. Kernytsky and K. Garimella and D. Altshuler and S. Gabriel and M. Daly and M. A. DePristo},
  title     = {The {G}enome {A}nalysis {T}oolkit: {A} {MapReduce} framework for analyzing next-generation {DNA} sequencing data},
  journal   = {Genome Res.},
  doi       = {10.1101/gr.107524.110},
  number    = {9},
  pages     = {1297--1303},
  volume    = {20},
  month     = {jul},
  owner     = {rebekka},
  publisher = {Cold Spring Harbor Laboratory},
  timestamp = {2021.10.15},
  year      = {2010},
}

@Article{Schiffels2014,
  author    = {Stephan Schiffels and Richard Durbin},
  title     = {Inferring human population size and separation history from multiple genome sequences},
  journal   = {Nat. Genet.},
  doi       = {10.1038/ng.3015},
  number    = {8},
  pages     = {919--925},
  volume    = {46},
  month     = {jun},
  owner     = {rebekka},
  publisher = {Springer Science and Business Media {LLC}},
  timestamp = {2021.10.17},
  year      = {2014},
}

@Article{Slotte2013,
  author    = {Tanja Slotte and Khaled M Hazzouri and J Arvid {\AA}gren and Daniel Koenig and Florian Maumus and Ya-Long Guo and Kim Steige and Adrian E Platts and Juan S Escobar and L Killian Newman and Wei Wang and Terezie Mand{\'{a}}kov{\'{a}} and Emilio Vello and Lisa M Smith and Stefan R Henz and Joshua Steffen and Shohei Takuno and Yaniv Brandvain and Graham Coop and Peter Andolfatto and Tina T Hu and Mathieu Blanchette and Richard M Clark and Hadi Quesneville and Magnus Nordborg and Brandon S Gaut and Martin A Lysak and Jerry Jenkins and Jane Grimwood and Jarrod Chapman and Simon Prochnik and Shengqiang Shu and Daniel Rokhsar and Jeremy Schmutz and Detlef Weigel and Stephen I Wright},
  title     = {The \emph{Capsella rubella} genome and the genomic consequences of rapid mating system evolution},
  journal   = {Nat. Genet.},
  doi       = {10.1038/ng.2669},
  number    = {7},
  pages     = {831--835},
  volume    = {45},
  month     = {jun},
  owner     = {rebekka},
  publisher = {Springer Science and Business Media {LLC}},
  timestamp = {2021.10.17},
  year      = {2013},
}

@Article{Brandvain2013,
  author    = {Yaniv Brandvain and Tanja Slotte and Khaled M. Hazzouri and Stephen I. Wright and Graham Coop},
  title     = {Genomic Identification of Founding Haplotypes Reveals the History of the Selfing Species \emph{Capsella rubella}},
  journal   = {{PLoS} Genet.},
  doi       = {10.1371/journal.pgen.1003754},
  editor    = {Sylvain Glemin},
  number    = {9},
  pages     = {e1003754},
  volume    = {9},
  month     = {sep},
  owner     = {rebekka},
  publisher = {Public Library of Science ({PLoS})},
  timestamp = {2021.10.17},
  year      = {2013},
}

@Article{Tsagkogeorga2012,
  author    = {Georgia Tsagkogeorga and Vincent Cahais and Nicolas Galtier},
  title     = {The Population Genomics of a Fast Evolver: High Levels of Diversity, Functional Constraint, and Molecular Adaptation in the Tunicate \emph{Ciona intestinalis}},
  journal   = {Genome Biol. Evol.},
  doi       = {10.1093/gbe/evs054},
  number    = {8},
  pages     = {852--861},
  volume    = {4},
  owner     = {rebekka},
  publisher = {Oxford University Press ({OUP})},
  timestamp = {2021.10.22},
  year      = {2012},
}

@Article{Lin2018,
  author    = {Yao-Cheng Lin and Jing Wang and Nicolas Delhomme and Bastian Schiffthaler and Görel Sundström and Andrea Zuccolo and Björn Nystedt and Torgeir R. Hvidsten and Amanda de la Torre and Rosa M. Cossu and Marc P. Hoeppner and Henrik Lantz and Douglas G. Scofield and Neda Zamani and Anna Johansson and Chanaka Mannapperuma and Kathryn M. Robinson and Niklas Mähler and Ilia J. Leitch and Jaume Pellicer and Eung-Jun Park and Marc Van Montagu and Yves Van de Peer and Manfred Grabherr and Stefan Jansson and Pär K. Ingvarsson and Nathaniel R. Street},
  title     = {Functional and evolutionary genomic inferences in \emph{Populus} through genome and population sequencing of {A}merican and {E}uropean aspen},
  journal   = {Proc. Natl. Acad. Sci. USA },
  doi       = {10.1073/pnas.1801437115},
  number    = {46},
  pages     = {E10970--E10978},
  volume    = {115},
  month     = {oct},
  owner     = {rebekka},
  publisher = {Proceedings of the National Academy of Sciences},
  timestamp = {2021.10.22},
  year      = {2018},
}

@Article{NadachowskaBrzyska2021,
  author    = {Krystyna Nadachowska-Brzyska and Mateusz Konczal and Wieslaw Babik},
  title     = {Navigating the temporal continuum of effective population size},
  journal   = {Methods Ecol. Evol.},
  doi       = {10.1111/2041-210x.13740},
  volume    = {0},
  pages     = {1--20},
  month     = {oct},
  owner     = {rebekka},
  publisher = {Wiley},
  timestamp = {2021.11.15},
  year      = {2021},
}

@Article{Nei1981,
  author    = {Masatoshi Nei and Fumio Tajima},
  title     = {Genetic drift and estimation of effective population size},
  doi       = {10.1093/genetics/98.3.625},
  number    = {3},
  pages     = {625--640},
  volume    = {98},
  journal   = {Genetics},
  month     = {jul},
  owner     = {rebekka},
  publisher = {Oxford University Press ({OUP})},
  timestamp = {2021.11.23},
  year      = {1981},
}

@Article{James2020,
  author    = {Jennifer James and Adam Eyre-Walker},
  title     = {Mitochondrial {DNA} {S}equence {D}iversity in {M}ammals: A {C}orrelation between the {E}ffective and {C}ensus {P}opulation {S}izes},
  doi       = {10.1093/gbe/evaa222},
  editor    = {Tanja Slotte},
  number    = {12},
  pages     = {2441--2449},
  volume    = {12},
  journal   = {Genome Biol. Evol.},
  month     = {oct},
  owner     = {rebekka},
  publisher = {Oxford University Press ({OUP})},
  timestamp = {2021.11.26},
  year      = {2020},
}

@Article{Brevet2021,
  author    = {Mathieu Brevet and Nicolas Lartillot},
  title     = {Reconstructing the History of Variation in Effective Population Size along Phylogenies},
  doi       = {10.1093/gbe/evab150},
  editor    = {Adam Eyre-Walker},
  number    = {8},
  volume    = {13},
  pages     = {evab150},
  journal   = {Genome Biol. Evol.},
  month     = {jun},
  owner     = {rebekka},
  publisher = {Oxford University Press ({OUP})},
  timestamp = {2022.03.16},
  year      = {2021},
}

@Article{Kimura1979,
  author    = {Motoo Kimura},
  title     = {Model of effectively neutral mutations in which selective constraint is incorporated},
  doi       = {10.1073/pnas.76.7.3440},
  number    = {7},
  pages     = {3440--3444},
  volume    = {76},
  journal   = {Proc. Natl. Acad. Sci. USA },
  month     = {jul},
  owner     = {rebekka},
  publisher = {Proceedings of the National Academy of Sciences},
  timestamp = {2022.03.20},
  year      = {1979},
}

@Article{Otto1997,
  author    = {Sarah P Otto and Michael C Whitlock},
  title     = {The Probability of Fixation in Populations of Changing Size},
  doi       = {10.1093/genetics/146.2.723},
  number    = {2},
  pages     = {723--733},
  volume    = {146},
  journal   = {Genetics},
  month     = {jun},
  owner     = {rebekka},
  publisher = {Oxford University Press ({OUP})},
  timestamp = {2022.03.28},
  year      = {1997},
}

@Article{Julia2017,
    title={Julia: A fresh approach to numerical computing},
    author={Bezanson, Jeff and Edelman, Alan and Karpinski, Stefan and Shah, Viral B},
    journal={SIAM {R}eview},
    volume={59},
    number={1},
    pages={65--98},
    year={2017},
    publisher={SIAM},
    doi={10.1137/141000671}
}

@Comment{jabref-meta: databaseType:bibtex;}

@Comment{jabref-meta: grouping:
0 AllEntriesGroup:;
1 StaticGroup:Markings\;2\;1\;\;\;\;;
2 StaticGroup:[rebekka:]\;2\;1\;\;\;\;;
2 StaticGroup:rebekka:6\;2\;1\;\;\;\;;
}
